# Supplementary material for: Immune landscape and risk prediction based on pyroptosis-related molecular subtypes in triple-negative breast cancer
Source: Front Immunol. 2022 Sep 16;13:933703. doi: 10.3389/fimmu.2022.933703 (PMC9524227; doi:10.3389/fimmu.2022.933703)
Supplement: Supplementary file 1 [file DataSheet_1.zip]

Archive with 6 entries (6 files):
- SupplementaryFiguresTables20220830/Supplementary Figures 0830.docx
- SupplementaryFiguresTables20220830/Supplementary Table S1.List of 58 PRGs analyzed in the present study.xlsx
- SupplementaryFiguresTables20220830/Supplementary Table S2.List of 56 PRGs included in clustering of pyroptosis subtypes.xlsx
- SupplementaryFiguresTables20220830/Supplementary Table S3.List of 844 DEGs between pyroptosis subtypes.xlsx
- SupplementaryFiguresTables20220830/Supplementary Table S4.Univariate cox analysis of OS-related DEGs between pyroptosis subtypes.xlsx
- SupplementaryFiguresTables20220830/Supplementary Table S5.Twelve DEGs included in risk score construction.xlsx
