# Supplementary material for: Immune landscape and risk prediction based on pyroptosis-related molecular subtypes in triple-negative breast cancer
Source: Front Immunol. 2022 Sep 16;13:933703. doi: 10.3389/fimmu.2022.933703 (PMC9524227; doi:10.3389/fimmu.2022.933703)
Supplement: Supplementary file 1 [file DataSheet_1.zip › SupplementaryFiguresTables20220830/Supplementary Table S1.List of 58 PRGs analyzed in the present study.xlsx]

## Sheet: Sheet1
Gene	Type
AIM2	pyroptosis-related gene
APIP	pyroptosis-related gene
BAK1	pyroptosis-related gene
BAX	pyroptosis-related gene
CASP1	pyroptosis-related gene
CASP3	pyroptosis-related gene
CASP4	pyroptosis-related gene
CASP5	pyroptosis-related gene
CASP6	pyroptosis-related gene
CASP8	pyroptosis-related gene
CASP9	pyroptosis-related gene
CHMP2A	pyroptosis-related gene
CHMP2B	pyroptosis-related gene
CHMP3	pyroptosis-related gene
CHMP4A	pyroptosis-related gene
CHMP4B	pyroptosis-related gene
CHMP4C	pyroptosis-related gene
CHMP6	pyroptosis-related gene
CHMP7	pyroptosis-related gene
CYCS	pyroptosis-related gene
DHX9	pyroptosis-related gene
ELANE	pyroptosis-related gene
GPX4	pyroptosis-related gene
GSDMA	pyroptosis-related gene
GSDMB	pyroptosis-related gene
GSDMC	pyroptosis-related gene
GSDMD	pyroptosis-related gene
GSDME	pyroptosis-related gene
GZMA	pyroptosis-related gene
GZMB	pyroptosis-related gene
HMGB1	pyroptosis-related gene
IL18	pyroptosis-related gene
IL1A	pyroptosis-related gene
IL1B	pyroptosis-related gene
IL6	pyroptosis-related gene
IRF1	pyroptosis-related gene
IRF2	pyroptosis-related gene
NAIP	pyroptosis-related gene
NLRC4	pyroptosis-related gene
NLRP1	pyroptosis-related gene
NLRP2	pyroptosis-related gene
NLRP3	pyroptosis-related gene
NLRP6	pyroptosis-related gene
NLRP7	pyroptosis-related gene
NLRP9	pyroptosis-related gene
NOD1	pyroptosis-related gene
NOD2	pyroptosis-related gene
PJVK	pyroptosis-related gene
PLCG1	pyroptosis-related gene
PRKACA	pyroptosis-related gene
PYCARD	pyroptosis-related gene
SCAF11	pyroptosis-related gene
TIRAP	pyroptosis-related gene
TNF	pyroptosis-related gene
TP53	pyroptosis-related gene
TP63	pyroptosis-related gene
TREM2	pyroptosis-related gene
ZBP1	pyroptosis-related gene
