# Supplementary material for: Immune landscape and risk prediction based on pyroptosis-related molecular subtypes in triple-negative breast cancer
Source: Front Immunol. 2022 Sep 16;13:933703. doi: 10.3389/fimmu.2022.933703 (PMC9524227; doi:10.3389/fimmu.2022.933703)
Supplement: Supplementary file 1 [file DataSheet_1.zip › SupplementaryFiguresTables20220830/Supplementary Table S3.List of 844 DEGs between pyroptosis subtypes.xlsx]

## Sheet: Sheet1
SLA2
APOBEC3G
IL2RB
GZMB
APOL3
NKG7
GZMA
SIRPG
IRF1
CCR5
TBX21
USP30-AS1
PRF1
PDCD1
CXCR3
GBP4
CD2
PTPN7
IL12RB1
ITGAL
CXCR6
IL2RG
SP140
CD3D
CCL5
UBASH3A
ARHGAP9
TIGIT
CD3G
SNX20
GNLY
PLEK
SASH3
GBP5
LCP2
IL18BP
SAMSN1
PSMB9
WAS
LAG3
CD3E
CD48
IL21R
ACAP1
IL10RA
ICOS
CD247
RASAL3
CIITA
HCST
SLAMF1
TNFRSF1B
TBC1D10C
FASLG
PYHIN1
LCK
AIM2
CD38
RAC2
SH2D1A
SLAMF7
APOBEC3H
TRAC
GZMH
ARHGAP25
PSMB10
SIT1
CD8A
CD53
STX11
NLRC5
CORO1A
SLAMF6
HLA-DMB
CD96
S1PR4
CARD11
GIMAP5
SCIMP
CYTIP
GIMAP2
IL15RA
TRAT1
LILRB1
IL18RAP
ZBP1
STAT4
SAMD3
ZNF683
CD7
PSTPIP1
TRG-AS1
DOK2
IKZF3
CD86
CD226
ZAP70
TMC8
CD5
IDO1
CTSW
SAMHD1
GIMAP4
NCKAP1L
APOBEC3D
HCLS1
CXCL13
EVI2B
PRKCB
ITGB7
BTK
CXCR2P1
HLA-DMA
FERMT3
PTPRC
P2RY10
GPR65
ITK
FAM78A
MYO1G
MYO1F
CARD16
TFEC
CTSS
PTAFR
PSME2
PCED1B-AS1
CD27
LAP3
JAK3
GZMM
NLRC3
VAV1
AKNA
C16orf54
IRF8
NCF1
FMNL1
GPR171
HSH2D
SPN
LTA
NCF4
LGALS9
LY9
IKZF1
ARHGAP30
CD74
XCL2
CD274
DOCK2
TESPA1
GNGT2
MAP4K1
CRTAM
C1QA
BATF2
FGL2
ZBED2
THEMIS
APBB1IP
CD52
UBE2L6
SLFN12L
EOMES
IFNG
BTN3A3
MNDA
ABI3
CD4
GZMK
SELPLG
CXCL9
GFI1
CCR2
AIF1
C1QB
SAMD9L
CYTH4
TAP1
ARHGAP15
EPSTI1
CD6
APOL1
GMFG
GAB3
SELL
AOAH
CST7
GIMAP7
FUT7
HAVCR2
IGFLR1
GBP1
CD69
NCF1B
TIFAB
CD37
PARVG
SRGN
GBP1P1
UBD
CCL4
NCF1C
HLA-E
PSME1
LST1
ICAM3
KLHL6
BIN2
CASP1
CLEC2D
C2
TLR8
C1orf162
LTB
LILRB2
LILRB4
UBA7
CLEC12A
SLAMF8
CTLA4
TAGAP
TRIM22
NCR3
LAIR1
HLA-DRB1
HLA-DPA1
SLA
WDFY4
PDCD1LG2
CCR7
TNFAIP8L2
FOXP3
KLRK1
GVINP1
PLAC8
GBP2
CD40
GPR174
PTPN22
PTPN6
C1QC
SCML4
FCER1G
GIMAP6
FGD2
STAT1
TRBC2
BTLA
GIMAP1
GRAP2
CXCL11
KCNAB2
IFI35
LAPTM5
C11orf21
P2RY8
PSMB8
CYBB
HLA-DPB1
IFI30
CD40LG
HLA-DRA
CD72
TRIM21
PARP14
SPI1
TRPV2
MS4A6A
SOCS1
DOK3
CD300LF
CCDC69
GPR132
KCNA3
LAT2
ADAMDEC1
IGSF6
SLC7A7
RHOH
TRGC2
GPSM3
CXCL10
TNFRSF9
LAT
HLA-F
MFNG
TYROBP
TNFRSF14
EVI2A
IL16
NAPSB
LAX1
CLIC2
ETV7
KLRB1
CSF2RB
TMEM156
TMIGD2
PARP15
PLA2G2D
BTN3A1
IRF4
CD244
TNFSF14
RNASE6
EBI3
CLECL1
MYO7A
TNFAIP8
FGR
CLEC4A
HLA-DQA1
MEI1
PIK3CG
APOL6
FLT3LG
TMEM150B
RIPK3
SP110
OASL
SERPINB9
STAC3
ITGB2
LAMP3
XCL1
P2RY13
CYSLTR1
LINC00996
TRAF1
GIMAP8
ANKRD22
APOL2
HLA-B
STAP1
HLA-DOA
KLRC1
B2M
RGS18
LPXN
ACSL5
CCDC88B
WIPF1
PIK3CD
PIM2
TMEM140
DOCK10
MPEG1
TYMP
PTK2B
ANKRD44
CD84
BIRC3
TRBV12-3
SNAI3
EFHD2
ST8SIA4
SH2D2A
PIK3R5
TNFRSF8
INPP5D
SNX10
PLCB2
SIGLEC1
SLC15A3
BATF
IFIT3
NRROS
C19orf38
APOBEC3C
MLKL
FCRL3
CD200R1
CD79A
CD8B
FGD3
RASSF5
PCED1B
DOCK8
MPP1
KCNJ10
GMIP
VAMP5
FCGR1A
RAB37
IL7R
PARP9
ISG20
SP140L
FPR3
CLEC10A
SIGLEC10
ASB2
JAK2
BTN3A2
HVCN1
CTSC
CEACAM21
TRBC1
ADAM28
OAS2
TLR10
TAP2
CCR4
HCK
IL2RA
MS4A4A
CD79B
FBXO6
PIK3AP1
XAF1
STK10
MZB1
GPR18
THEMIS2
NUGGC
MIR155HG
POU2AF1
MILR1
NFAM1
TNFSF13B
LY96
HLA-A
CD19
CD28
REC8
TRDC
SMAP2
RNF213
DEF6
FLI1
C3AR1
IL15
OAS1
LGALS2
HCP5
CMKLR1
CCR1
MCOLN2
NMI
LILRA4
RASSF4
TAPBPL
SPOCK2
CSF2RA
CCL8
SEMA4D
HLA-C
DDX60
LYZ
DTX3L
FCRL5
PLEKHO2
TNFRSF17
P2RX1
ARHGAP4
CLEC4E
CD163
LINC00861
RTP4
BST2
DENND2D
CASP4
TCL1A
CCR8
LAIR2
PARP12
SP100
TGM2
CFP
LRRC25
NCF2
FCGR3A
HLA-DOB
ITGB2-AS1
IL32
LY86
GCH1
NPL
HK3
P2RX5
IL4I1
ITGAX
TNFRSF13B
LIMD2
CD68
IFI44L
RUFY4
LYL1
IRF5
PLEKHA2
CSF1
FCN1
PILRA
DPEP2
NR1H3
PNOC
MS4A1
CMPK2
IRF9
PLCL2
CYBA
IL18
TNFSF8
SUSD3
PYCARD
SLC9A9
SERPINB1
TRANK1
DRAM1
IFIT5
GPR183
EMB
LYSMD2
HSD11B1
TNFAIP3
HLA-DQB1
VCAM1
IFI16
SAMD9
DPYD
TLR4
IFIH1
IGLL5
TLR3
POU2F2
CLEC7A
ITGAM
PRKCQ
CASP10
DENND1C
ERAP1
BLK
CSF1R
LSP1
SEL1L3
RASGRP2
CCRL2
P2RX7
IL3RA
DHX58
LGALS17A
FCRLA
MICB
SIPA1
ADA
APOBEC3A
NFATC2
VNN2
CLEC2B
ITGA4
GALM
IFITM1
RSAD2
ALOX5
TAPBP
SUCNR1
TBXAS1
IFI27
APOBR
BANK1
PPP1R16B
GAPT
RCSD1
ICAM1
CD300A
ADAP2
TRBV4-2
SPIB
HERC5
PREX1
PLA1A
PLD4
APOBEC3F
CCL2
XIRP1
ACP5
CD300C
IFIT2
KLHDC7B
TMEM176B
LILRA5
CCL13
HLA-H
RBP5
OAS3
SYK
NFKB2
SLCO2B1
CCL19
ALOX5AP
DDX60L
APOC1
TNFRSF4
TNFAIP2
PRDM1
LCP1
GM2A
CTSL
PTGDS
BLNK
PARP8
SECTM1
EMP3
FAS
LGALS3BP
TIMD4
PLA2G7
TMEM229B
IFI44
ISG15
SIGLEC14
MX1
CD22
HLA-DQB2
TCIRG1
HERC6
JADE2
CARD17
RFTN1
APOL4
C15orf48
NUAK2
TNFRSF18
ST3GAL5
BCL2A1
SERPING1
SKAP1
MX2
CCL3
HLA-DRB6
PARP10
C3
CD14
ST6GALNAC4
LYN
IL6R
IRF7
TRAF3IP3
ALDH2
FPR1
C1S
SIGLEC8
CPVL
TRIM14
HLA-DRB5
JSRP1
CPNE5
TLR7
GYPC
RELB
APOE
PTGER4
MVP
FCHO1
GBP3
SLC2A6
CCL22
ICAM2
ACY3
CCND2
IGHV1-18
GSDMD
GPR84
CD180
P2RY6
TCN2
CTSH
HELZ2
GLRX
MS4A7
ARHGDIB
RUNX3
IKBKE
FCGR2B
TMEM176A
CFB
OPTN
BIN1
IGHG1
CH25H
IGHE
CCL18
DAPP1
EGFL6
TLR1
TNFSF10
PAX5
HLA-DQA2
PECAM1
IFIT1
VPREB3
CD1C
VSIG4
MATK
FKBP11
DUSP2
TLR2
DDX58
CSF3R
FAM20A
CELF2
C1R
DERL3
MRC1
TCF7
IFI6
NCEH1
USP18
CD209
EFNA3
RAMP3
FCER2
ITM2A
SELP
CCL4L2
ADAM8
PLEKHF1
HLA-G
SERTAD4
RENBP
SOD2
SELE
CD70
MSR1
ENPP2
COTL1
SERPINA1
FBP1
CST3
SOCS3
HLA-J
RGS1
PMEPA1
IL27RA
CFH
NFIB
MARCO
HLA-L
ODF3B
LY6E
OLR1
IGF1R
EFNB3
CSTA
CCL11
EMILIN3
CCL7
EDIL3
ITGA10
ALDH1A1
IGHM
TLE2
PCAT6
TPTEP1
CHIT1
SLITRK6
MAL
FOLR2
RARRES1
CR2
ABI3BP
PXDN
ATP2A3
TRIM2
ERAP2
ID4
CYP1B1
CNIH2
SPOCK1
COBL
C1QL1
DPT
CCL21
FDCSP
NCMAP
IGHD
SOSTDC1
ETV4
C1orf116
ROPN1B
MDFI
MFGE8
PI16
GJB1
MMP9
CFD
PPP1R1B
EXTL1
DLX5
S100A8
CSPG4
LGR6
GFRA3
EHF
KANK4
AQP5
COL10A1
SOX8
CRISPLD1
CRYAB
NDRG2
MIR6891
PPP1R1A
FGFR2
S100A9
COL9A3
CRLF1
COL2A1
PLA2G2A
CXCL14
ORM1
NXPH4
PYDC1
FOLR1
SCRG1
PRR4
TUBB2B
ORM2
TTYH1
IRX1
KRT15
MMP12
S100A14
CLDN8
STAC2
MMP7
SAA1
LTF
SCGB3A1
COL11A1
WIF1
ACTG2
LY6D
KLK5
TCN1
MIR4653
SERPINB5
SFRP1
AZGP1
CA9
SPDEF
PI3
