# Supplementary material for: Immune landscape and risk prediction based on pyroptosis-related molecular subtypes in triple-negative breast cancer
Source: Front Immunol. 2022 Sep 16;13:933703. doi: 10.3389/fimmu.2022.933703 (PMC9524227; doi:10.3389/fimmu.2022.933703)
Supplement: Supplementary file 1 [file DataSheet_1.zip › SupplementaryFiguresTables20220830/Supplementary Table S4.Univariate cox analysis of OS-related DEGs between pyroptosis subtypes.xlsx]

## Sheet: Sheet1
id	HR	HR.95L	HR.95H	pvalue
SLA2	0.702723	0.535269	0.922564	0.011075
APOBEC3G	0.745188	0.593187	0.93614	0.0115068
IL2RB	0.764673	0.627264	0.932183	0.0079348
GZMB	0.786022	0.675053	0.915231	0.00193062
APOL3	0.789101	0.646569	0.963054	0.0197883
SIRPG	0.709775	0.561578	0.897079	0.0041188
IRF1	0.755384	0.61526	0.927421	0.0073685
CCR5	0.75498	0.612176	0.931097	0.00860617
TBX21	0.682163	0.482267	0.964913	0.0306306
USP30-AS1	0.715366	0.539699	0.948212	0.0198144
PRF1	0.785126	0.640117	0.962984	0.0202326
PDCD1	0.671053	0.520314	0.865463	0.00211859
CXCR3	0.76371	0.633973	0.919996	0.00454281
GBP4	0.769157	0.649847	0.91037	0.00227424
CD2	0.776204	0.66023	0.91255	0.00215274
PTPN7	0.780976	0.615649	0.990701	0.0416556
IL12RB1	0.738425	0.551102	0.989421	0.0422341
ITGAL	0.790104	0.643648	0.969884	0.0243028
CXCR6	0.689396	0.543232	0.874887	0.00221788
IL2RG	0.806213	0.684996	0.94888	0.0095651
SP140	0.70735	0.540346	0.925969	0.0117451
CD3D	0.800143	0.684261	0.935649	0.00521829
CCL5	0.795784	0.687782	0.920746	0.00214403
UBASH3A	0.633838	0.449524	0.893724	0.00929882
TIGIT	0.703712	0.556491	0.88988	0.00334428
CD3G	0.711822	0.561475	0.902428	0.00498392
SNX20	0.716549	0.556179	0.923159	0.00992327
PLEK	0.812426	0.662658	0.996045	0.0457077
GBP5	0.782932	0.675171	0.907893	0.00119983
IL18BP	0.714001	0.544306	0.936599	0.0149729
PSMB9	0.803244	0.676522	0.953703	0.0123813
LAG3	0.831687	0.694631	0.995785	0.0448624
CD3E	0.784659	0.670925	0.917673	0.00240297
CD48	0.778175	0.648175	0.934248	0.00716163
IL21R	0.648735	0.48855	0.861442	0.00278261
ACAP1	0.756973	0.588777	0.973217	0.029877
ICOS	0.627216	0.475165	0.827921	0.000990884
CD247	0.751857	0.60594	0.932911	0.0095756
CIITA	0.767046	0.605783	0.971238	0.0276439
SLAMF1	0.685134	0.515221	0.911081	0.00931319
TBC1D10C	0.762244	0.60895	0.954126	0.0177938
FASLG	0.713982	0.530301	0.961286	0.026408
PYHIN1	0.674458	0.490019	0.92832	0.0156796
LCK	0.751681	0.608166	0.929063	0.00827484
AIM2	0.703713	0.561144	0.882504	0.00234965
CD38	0.780861	0.642085	0.94963	0.0132256
RAC2	0.793444	0.651154	0.966827	0.0217607
SH2D1A	0.680227	0.532574	0.868816	0.0020267
SLAMF7	0.839755	0.712672	0.989499	0.0369737
TRAC	0.800325	0.689104	0.929496	0.00352657
ARHGAP25	0.742808	0.561208	0.983172	0.037653
CD8A	0.785077	0.654686	0.941438	0.0090231
STX11	0.64428	0.465804	0.891141	0.00789883
NLRC5	0.703256	0.550725	0.898034	0.00477059
CORO1A	0.796193	0.649779	0.975599	0.0279325
SLAMF6	0.716745	0.574807	0.893731	0.00309861
CD96	0.730427	0.573635	0.930075	0.010836
S1PR4	0.751393	0.59321	0.951758	0.0177911
CARD11	0.741885	0.570505	0.964749	0.0258978
GIMAP5	0.717902	0.528318	0.975516	0.0341405
CYTIP	0.765845	0.619891	0.946163	0.0134
GIMAP2	0.687656	0.533201	0.886854	0.00391305
IL15RA	0.760189	0.586499	0.985317	0.0382905
TRAT1	0.606293	0.451835	0.813551	0.000851876
IL18RAP	0.563641	0.328644	0.966673	0.0372406
ZBP1	0.688563	0.534392	0.887212	0.00391046
STAT4	0.646527	0.463384	0.902053	0.0102709
SAMD3	0.641936	0.412133	0.999876	0.049936
ZNF683	0.763838	0.599717	0.972872	0.0290504
CD7	0.788021	0.654154	0.949281	0.0121448
PSTPIP1	0.728438	0.555249	0.955646	0.022167
TRG-AS1	0.512714	0.308037	0.853392	0.0101749
IKZF3	0.649218	0.509482	0.827279	0.000477142
CD226	0.473179	0.286878	0.780463	0.00338108
ZAP70	0.749158	0.593209	0.946106	0.0153009
CD5	0.697514	0.55723	0.873114	0.00166454
IDO1	0.78291	0.686325	0.893089	0.000269401
CTSW	0.829812	0.689861	0.998153	0.0477508
SAMHD1	0.653324	0.505805	0.843868	0.0011139
APOBEC3D	0.679177	0.505916	0.911773	0.0100342
CXCL13	0.778577	0.695729	0.871291	1.29965e-05
EVI2B	0.795263	0.644239	0.98169	0.0330117
PRKCB	0.683047	0.52512	0.88847	0.00449096
CXCR2P1	0.819792	0.674833	0.995889	0.0453436
PTPRC	0.776916	0.648972	0.930084	0.00596996
P2RY10	0.678922	0.534203	0.862846	0.00154529
ITK	0.638565	0.479124	0.851065	0.00221145
TFEC	0.727349	0.547964	0.96546	0.027578
CTSS	0.741951	0.602549	0.913604	0.00493985
PSME2	0.609407	0.45521	0.815836	0.000876434
CD27	0.797757	0.666696	0.954583	0.0136034
LAP3	0.744313	0.569181	0.973331	0.0309702
NLRC3	0.58574	0.384793	0.891627	0.0125943
AKNA	0.6815	0.498952	0.930835	0.0159296
C16orf54	0.749953	0.572977	0.981592	0.0361482
FMNL1	0.743488	0.568542	0.972266	0.0303537
GPR171	0.663696	0.501327	0.878652	0.00418741
HSH2D	0.764605	0.608809	0.960271	0.0209615
SPN	0.760209	0.582817	0.991595	0.0431533
LTA	0.668844	0.484212	0.923877	0.0146726
LGALS9	0.80157	0.645683	0.995094	0.0450127
LY9	0.709114	0.517928	0.970873	0.0320034
IKZF1	0.667446	0.517097	0.86151	0.00190472
CD274	0.617401	0.460632	0.827523	0.00125216
TESPA1	0.546803	0.373219	0.801121	0.0019489
BATF2	0.737592	0.611261	0.890033	0.00149656
FGL2	0.773611	0.639582	0.935726	0.00818516
ZBED2	0.569942	0.409093	0.794035	0.000890066
THEMIS	0.610412	0.418096	0.891189	0.0105697
CD52	0.777806	0.661353	0.914764	0.00239302
UBE2L6	0.69233	0.563636	0.850409	0.000457901
SLFN12L	0.447927	0.261345	0.767715	0.00348298
EOMES	0.720789	0.532092	0.976405	0.0345027
IFNG	0.617834	0.443376	0.860938	0.00444892
BTN3A3	0.604854	0.454986	0.804086	0.000538216
GZMK	0.840068	0.716348	0.985156	0.0320375
CXCL9	0.86128	0.776904	0.954819	0.0045277
GFI1	0.570152	0.381084	0.853022	0.00626972
CCR2	0.715526	0.570507	0.897407	0.00377144
SAMD9L	0.710637	0.569972	0.886018	0.00240304
TAP1	0.755002	0.63261	0.901073	0.00184369
EPSTI1	0.744821	0.604007	0.918463	0.00586104
CD6	0.694221	0.542351	0.888619	0.00376204
APOL1	0.777069	0.642753	0.939453	0.00918644
SELL	0.750352	0.634262	0.887689	0.000810545
CST7	0.749835	0.617213	0.910953	0.00374228
GIMAP7	0.789506	0.645774	0.965228	0.0211591
GBP1	0.718901	0.613933	0.841816	4.16378e-05
CD69	0.717066	0.569882	0.902262	0.00454816
TIFAB	0.583866	0.386421	0.882197	0.0106141
CD37	0.784286	0.635295	0.968218	0.0237946
GBP1P1	0.661351	0.53639	0.815424	0.000109009
UBD	0.856973	0.77172	0.951644	0.0038887
CCL4	0.814909	0.669141	0.992431	0.0417986
HLA-E	0.751845	0.571237	0.989555	0.0418639
PSME1	0.607384	0.440825	0.836876	0.00229655
ICAM3	0.696954	0.529891	0.91669	0.00982076
KLHL6	0.653223	0.472405	0.903249	0.0100134
CLEC2D	0.513922	0.350555	0.753423	0.000648358
LTB	0.817727	0.709483	0.942487	0.00547659
UBA7	0.680935	0.516379	0.897931	0.00647353
CTLA4	0.641647	0.49308	0.834978	0.000959593
TAGAP	0.652786	0.509204	0.836854	0.000764678
TRIM22	0.655492	0.527234	0.814951	0.0001436
SLA	0.750146	0.585348	0.961339	0.0231172
WDFY4	0.747086	0.558381	0.999564	0.0496581
PDCD1LG2	0.587066	0.442081	0.779601	0.000232911
CCR7	0.720246	0.597205	0.868637	0.000596071
FOXP3	0.640272	0.484415	0.846275	0.00173197
KLRK1	0.563156	0.368492	0.860656	0.00796846
GVINP1	0.593856	0.408738	0.862815	0.00625435
PLAC8	0.753595	0.597449	0.950551	0.016938
GBP2	0.659009	0.539599	0.804844	4.34126e-05
GPR174	0.64179	0.476537	0.864349	0.00350401
PTPN22	0.634773	0.45729	0.881139	0.00660317
PTPN6	0.726737	0.543923	0.970995	0.0308455
SCML4	0.554293	0.335101	0.916858	0.0215606
STAT1	0.68221	0.558943	0.832662	0.000169256
TRBC2	0.788647	0.647726	0.960227	0.018076
BTLA	0.509606	0.343484	0.756071	0.000810482
GRAP2	0.601778	0.410913	0.881296	0.00907705
CXCL11	0.80731	0.707608	0.921061	0.0014596
IFI35	0.756874	0.609878	0.939299	0.01146
PSMB8	0.781045	0.62456	0.976739	0.0302899
CD40LG	0.663386	0.486126	0.905281	0.00967272
HLA-DRA	0.813585	0.673303	0.983094	0.0326348
TRIM21	0.579973	0.426721	0.788263	0.000502033
PARP14	0.558965	0.433406	0.720899	7.42558e-06
SOCS1	0.700414	0.562714	0.871811	0.00143136
GPR132	0.701982	0.504977	0.975843	0.0352506
KCNA3	0.665834	0.495952	0.893907	0.00680547
ADAMDEC1	0.822262	0.705184	0.958778	0.0125211
IGSF6	0.785479	0.618935	0.996836	0.0470296
RHOH	0.717319	0.561053	0.917108	0.00804434
TRGC2	0.722188	0.542614	0.96119	0.0256587
CXCL10	0.859315	0.770386	0.958509	0.00652331
TNFRSF9	0.587661	0.406381	0.849808	0.00473212
LAT	0.657146	0.444816	0.970829	0.0349748
HLA-F	0.796894	0.66407	0.956285	0.0146692
NAPSB	0.808349	0.675588	0.967199	0.0201091
LAX1	0.753915	0.58856	0.965726	0.02535
ETV7	0.73967	0.601301	0.909881	0.00432117
KLRB1	0.73252	0.578629	0.92734	0.00968436
CSF2RB	0.802333	0.644147	0.999366	0.0493424
PARP15	0.613039	0.406064	0.925513	0.0198973
PLA2G2D	0.79161	0.669978	0.935324	0.00604158
BTN3A1	0.59798	0.437223	0.817844	0.00128789
IRF4	0.723241	0.574153	0.911042	0.00594181
MYO7A	0.66925	0.44993	0.995479	0.0474421
TNFAIP8	0.59633	0.434678	0.818098	0.00135297
APOL6	0.75776	0.610497	0.940546	0.0118728
FLT3LG	0.667353	0.459925	0.968331	0.0332208
OASL	0.833209	0.699226	0.992865	0.0413486
SERPINB9	0.612182	0.462771	0.809832	0.000587098
LAMP3	0.649494	0.544095	0.775309	1.77995e-06
XCL1	0.66576	0.464602	0.954011	0.0266598
P2RY13	0.671223	0.506289	0.889889	0.00559211
TRAF1	0.708451	0.52007	0.965066	0.0288578
ANKRD22	0.788691	0.628122	0.990307	0.0409708
APOL2	0.701355	0.511919	0.960892	0.0272229
HLA-B	0.762585	0.620405	0.937348	0.0100376
STAP1	0.71354	0.525591	0.968697	0.0304751
KLRC1	0.523985	0.306747	0.895071	0.0179943
B2M	0.676193	0.53753	0.850626	0.000832809
LPXN	0.682343	0.516159	0.902031	0.00727526
WIPF1	0.729469	0.556876	0.955553	0.0220194
PIK3CD	0.731154	0.545401	0.980171	0.0362696
PIM2	0.785588	0.640952	0.962862	0.0200987
DOCK10	0.732389	0.546075	0.98227	0.0375802
PTK2B	0.673737	0.501911	0.904387	0.00856402
ANKRD44	0.573557	0.395029	0.832767	0.00347987
BIRC3	0.742388	0.610984	0.902053	0.00272554
TRBV12-3	0.625703	0.454788	0.860849	0.00397118
TNFRSF8	0.55164	0.341467	0.891173	0.0150666
SNX10	0.678335	0.525638	0.875389	0.00285647
BATF	0.788038	0.646223	0.960974	0.0186117
IFIT3	0.809501	0.679761	0.964004	0.0177251
APOBEC3C	0.706228	0.56129	0.888592	0.00299912
FCRL3	0.650193	0.460109	0.918806	0.0146907
CD79A	0.856735	0.759382	0.966569	0.0119895
RASSF5	0.756149	0.585788	0.976056	0.0318704
KCNJ10	0.649312	0.429561	0.981481	0.0404974
IL7R	0.708727	0.593198	0.846758	0.00014936
PARP9	0.688487	0.537174	0.882423	0.00320031
ISG20	0.743937	0.597356	0.926487	0.00824343
JAK2	0.575148	0.408487	0.809808	0.00153308
BTN3A2	0.689072	0.526652	0.901581	0.00661975
CTSC	0.72376	0.57594	0.909519	0.00554385
TRBC1	0.617205	0.43617	0.87338	0.00644401
OAS2	0.793514	0.667444	0.943398	0.00879221
TLR10	0.62413	0.435674	0.894106	0.0101622
TAP2	0.745064	0.592965	0.936177	0.0115349
CCR4	0.660196	0.508404	0.857308	0.00183976
PIK3AP1	0.716811	0.549543	0.934991	0.0140586
XAF1	0.713275	0.569423	0.893467	0.00328041
GPR18	0.597532	0.414646	0.861084	0.00574065
NUGGC	0.555854	0.354188	0.872345	0.0106524
POU2AF1	0.823686	0.691226	0.98153	0.0301302
TNFSF13B	0.764648	0.625608	0.93459	0.00877726
HLA-A	0.79631	0.645505	0.982346	0.0334838
CD19	0.767617	0.603016	0.977147	0.0317374
TRDC	0.727766	0.591895	0.894825	0.00257872
RNF213	0.707179	0.526536	0.949796	0.0213226
OAS1	0.79632	0.660958	0.959404	0.0165777
LGALS2	0.671136	0.537683	0.837711	0.000422738
HCP5	0.652158	0.507469	0.8381	0.000838017
MCOLN2	0.586332	0.421211	0.816182	0.00155832
NMI	0.61993	0.44076	0.871932	0.00600683
SEMA4D	0.557076	0.393962	0.787725	0.000933527
HLA-C	0.772224	0.614962	0.969702	0.0260964
DDX60	0.69174	0.548435	0.872489	0.00186056
LYZ	0.820471	0.713276	0.943775	0.00560508
DTX3L	0.611013	0.447759	0.83379	0.00189615
CLEC4E	0.778533	0.618492	0.979987	0.032995
LINC00861	0.620859	0.41935	0.919198	0.0172753
RTP4	0.789155	0.663661	0.938378	0.00736807
CCR8	0.578757	0.406508	0.823993	0.00241331
PARP12	0.645564	0.484269	0.86058	0.00284851
SP100	0.569042	0.40806	0.793533	0.000890579
HLA-DOB	0.742969	0.596666	0.925146	0.00792306
GCH1	0.687498	0.521188	0.906877	0.00800791
LIMD2	0.732156	0.566696	0.945925	0.0170652
IFI44L	0.795998	0.676422	0.936712	0.00601125
RUFY4	0.543993	0.335558	0.8819	0.0135189
PLEKHA2	0.690512	0.491588	0.96993	0.0326732
MS4A1	0.78366	0.653865	0.939219	0.00832244
CMPK2	0.726381	0.594663	0.887276	0.00173889
IRF9	0.759333	0.599604	0.961611	0.0223229
IL18	0.730315	0.568259	0.938586	0.0140853
TRANK1	0.584531	0.422899	0.807938	0.00114844
DRAM1	0.741666	0.56001	0.982248	0.0370764
IFIT5	0.631553	0.44426	0.897806	0.0104492
EMB	0.690418	0.538794	0.884709	0.0034092
TNFAIP3	0.723107	0.553026	0.945496	0.0178067
VCAM1	0.804223	0.658032	0.982893	0.0332929
IFI16	0.735457	0.578072	0.935691	0.0123842
SAMD9	0.739458	0.575021	0.950917	0.0186648
IFIH1	0.714929	0.579825	0.881513	0.00168907
IGLL5	0.896943	0.814766	0.987408	0.0265258
TLR3	0.713868	0.512035	0.99526	0.046813
ERAP1	0.676666	0.490545	0.933405	0.0173179
SEL1L3	0.687429	0.544114	0.868492	0.00167824
LGALS17A	0.633575	0.428411	0.936992	0.0222573
FCRLA	0.728312	0.554779	0.956126	0.0224264
MICB	0.665427	0.497079	0.890791	0.00619928
RSAD2	0.799059	0.672633	0.949247	0.0106895
TAPBP	0.68616	0.500425	0.940832	0.0193524
BANK1	0.655286	0.481566	0.891674	0.0071559
RCSD1	0.76222	0.597662	0.972086	0.0286609
APOBEC3F	0.651755	0.461899	0.919648	0.0148191
XIRP1	0.731143	0.540808	0.988467	0.0418147
IFIT2	0.815292	0.677288	0.981417	0.0309118
KLHDC7B	0.878604	0.772965	0.998681	0.047685
CCL13	0.832663	0.705228	0.983124	0.0307113
HLA-H	0.803505	0.663822	0.972582	0.0247493
OAS3	0.762474	0.622252	0.934296	0.00891206
CCL19	0.899659	0.813564	0.994865	0.0393719
DDX60L	0.639867	0.461459	0.887252	0.00742256
PRDM1	0.727784	0.545269	0.971391	0.0310052
LCP1	0.751546	0.621696	0.908518	0.00316426
PTGDS	0.859622	0.743846	0.993418	0.0404197
PARP8	0.67455	0.482826	0.942404	0.0210176
FAS	0.724947	0.546875	0.961004	0.0253163
LGALS3BP	0.807794	0.666138	0.979573	0.0300252
PLA2G7	0.71679	0.569409	0.902319	0.00458003
IFI44	0.712097	0.591919	0.856676	0.00031791
MX1	0.832812	0.719644	0.963775	0.0140836
HERC6	0.768112	0.61469	0.959828	0.0203076
BCL2A1	0.806254	0.675351	0.962529	0.0171968
SERPING1	0.694108	0.555104	0.86792	0.00136309
C1S	0.764321	0.642568	0.909144	0.00239833
TRIM14	0.667674	0.488751	0.912097	0.011147
PTGER4	0.681812	0.512788	0.90655	0.00841553
GBP3	0.791817	0.644212	0.973243	0.0265799
ACY3	0.743955	0.557393	0.992961	0.0446519
IGHV1-18	0.921343	0.853401	0.994694	0.0360747
TCN2	0.743019	0.557974	0.989433	0.0420865
HELZ2	0.739123	0.560631	0.974444	0.03207
ARHGDIB	0.768977	0.595506	0.99298	0.0440121
FCGR2B	1.34979	1.03936	1.75293	0.0244813
OPTN	0.749386	0.585358	0.959378	0.0220799
CCL18	0.875249	0.774068	0.989656	0.0335148
DAPP1	0.793601	0.642963	0.979532	0.0313558
EGFL6	0.660587	0.536384	0.813549	9.54871e-05
IFIT1	0.840925	0.712022	0.993165	0.0412752
CD1C	0.749362	0.58264	0.963792	0.0246274
DUSP2	0.75923	0.582311	0.9899	0.0418551
DDX58	0.738429	0.580374	0.939528	0.0136034
FAM20A	0.642808	0.503435	0.820766	0.000394083
CELF2	0.698425	0.5399	0.903494	0.00628378
C1R	0.785501	0.632758	0.975115	0.0286422
TCF7	0.720257	0.550133	0.94299	0.0169892
USP18	0.684848	0.538546	0.870894	0.00201955
EFNA3	1.40785	1.15495	1.71613	0.00070941
ITM2A	0.792914	0.662346	0.94922	0.0114827
SERTAD4	1.21679	1.0149	1.45886	0.0340305
SOD2	0.801568	0.644459	0.996977	0.0469042
SELE	0.761564	0.600145	0.966398	0.0250133
PMEPA1	1.27516	1.01622	1.60009	0.0358237
CCL11	0.769298	0.598796	0.988349	0.0402046
EMILIN3	1.23389	1.0623	1.4332	0.00594112
PCAT6	1.47696	1.17526	1.85611	0.000822441
RARRES1	0.832744	0.734007	0.944764	0.0044781
LGR6	1.17593	1.0459	1.32213	0.00671675
SOX8	1.12719	1.01146	1.25617	0.0303042
MIR4653	1.13325	1.03334	1.24282	0.00789479
