# Supplementary material for: Immune landscape and risk prediction based on pyroptosis-related molecular subtypes in triple-negative breast cancer
Source: Front Immunol. 2022 Sep 16;13:933703. doi: 10.3389/fimmu.2022.933703 (PMC9524227; doi:10.3389/fimmu.2022.933703)
Supplement: Supplementary file 1 [file DataSheet_1.zip › SupplementaryFiguresTables20220830/Supplementary Table S5.Twelve DEGs included in risk score construction.xlsx]

## Sheet: Sheet1
id	coef	HR
SNX10	-0.261792	0.769671
LGALS2	-0.243318	0.784022
MCOLN2	-0.595183	0.551462
CCL13	-0.0475605	0.953553
SERPING1	-0.427332	0.652247
FCGR2B	1.32376	3.75754
EGFL6	-0.283865	0.752868
FAM20A	-0.305804	0.736531
CELF2	-0.195332	0.822562
EFNA3	0.155894	1.1687
EMILIN3	0.103615	1.10917
RARRES1	-0.0261072	0.974231
